# Supplementary material for: Mitigating the identity and health threat of COVID-19: Perspectives of middle-class South Asians living in the UK
Source: J Health Psychol. 2021 Jun 22;27(9):2147–60. doi: 10.1177/13591053211027626 (PMC9353968; doi:10.1177/13591053211027626)
Supplement: sj-xlsx-3-hpq-10.1177_13591053211027626 – for Mitigating the identity and health threat of COVID-19: Perspectives of middle-class South Asians living in the UK [file sj-xlsx-3-hpq-10.1177_13591053211027626.xlsx]

## Sheet: Sheet1
Color	Parent code	Code	Cod. seg. (all documents)	Documents
●	Social support	support of neighbours	3	2
●	Employment	SA being "sent to the front"	3	1
●	Recent v established immigrants	Prosperity and assimilation means less difference	7	1
●	Heterogeneity of the SA community: like other groups	Response split by home nation	1	1
●	Family	Close family, friends	1	1
●	Institutional trust	Government trust	14	8
●	Social support	community help	2	1
●	Messaging recieved	Willful disregard of messaging	4	3
●	Drawing differences	Generational difference in media	1	1
●	Contesting "SA Community"	Social support	0	0
●	Recent immigrant specific	Asylum seekers don't seek help: conjecture	3	1
●	Drawing differences	Recent immigrant specific	0	0
●		Institutional trust	0	0
●		Drawing differences	0	0
●		Community cultural commonalities	0	0
●	English fluency	Translated messages	3	2
●	Messaging recieved	Informal	1	1
●	Community cultural commonalities	Employment	1	1
●	Contesting "SA Community"	Widening of community	1	1
●	Community cultural commonalities	Physical differences	0	0
●	Community cultural commonalities	Multi-generational living	8	5
●	Contesting "SA Community"	Heterogeneity of the SA community: like other groups	0	0
●	Contesting "SA Community"	Alternative definitions of community	0	0
●	Heterogeneity of the SA community: like other groups	Recent v established immigrants	7	3
●	Drawing differences	religious non compliance	2	2
●	NHS access is equal	In spite of British racism	2	1
●		In-group efficacy	8	5
●		Contesting "SA Community"	0	0
●	Social support	Family	4	3
●	Physical differences	Vitamin D deficiency	4	2
●	Community cultural commonalities	The collective nature of SA culture makes distancing more diff	6	4
●	Employment	Impact of joblessness	1	1
●	Community cultural commonalities	Cultural difference in health education	3	2
●	Heterogeneity of the SA community: like other groups	Issue is type of work	4	3
●	Heterogeneity of the SA community: like other groups	Issue is affluent v deprived	1	1
●	Social support	Closure of community-based groups	1	1
●	Healthcare access	NHS access is equal	18	10
●	self-responsibility	Increased diet and exercise management	2	2
●	diet and exercise	Diet	4	3
●	No difference for SA community	No difference in ability to adhere	3	1
●	Access to healthcare	Lack of trust in healthcare due to home country experience	5	1
●	NHS access is equal	Access to healthcare	4	3
●	Employment	Key workers	1	1
●	Physical differences	Underlying diseases	5	4
●	Recent immigrant specific	living conditions	2	2
●	Social support	South Asian community	1	1
●	NHS access is equal	NHS support	1	1
●	Government trust	Lack of/mixed trust in government	2	1
●	Family	family support in messaging	2	1
●	Drawing differences	Noncompliance due to ignorance	4	3
●	In-group efficacy	Noncompliance, same as wider population	3	2
●	Contesting "SA Community"	resisting division by ethnicity	1	1
●	diet and exercise	SA community is less active	4	1
●	Heterogeneity of the SA community: like other groups	Generational divisions	2	1
●	Centrality of community groups in messaging	messaging through religious groups/leaders	4	3
●	Social support	social support for social distancing	4	1
●	The collective nature of SA culture makes distancing more diff	SA community is more social	2	1
●	Community cultural commonalities	diet and exercise	6	4
●	Recent immigrant specific	English fluency	3	3
●	Alternative definitions of community	SA community as particular neighborhoods	1	1
●	English fluency	Language	9	5
●	The collective nature of SA culture makes distancing more diff	Centrality of community groups in messaging	6	5
●	self-responsibility	Don't be an Indian in this (?)	1	1
●	Heterogeneity of the SA community: like other groups	Progressive/traditional split	2	1
●	Alternative definitions of community	Home country as part of the community	3	2
●	Community cultural commonalities	SA culture of spirituality sustains	1	1
●	Social support	No difference for SA community	19	9
●	Social support	Alternatives to normal socialising	1	1
●	Employment	Workplace cultural disadvantage	1	1
●	self-responsibility	Boosting immunity	2	1
●	Islamic noncompliance	Leave it to Allah	4	2
●	Drawing differences	Shop noncompliance	3	1
●	religious non compliance	Islamic noncompliance	7	5
●	Physical differences	Difference: immune system	2	1
●	resisting division by ethnicity	Doesn't consider self as part of a SA community	2	1
●	religious non compliance	law of the land v religious law	2	1
●	In-group efficacy	self-responsibility	8	4
●	Alternative definitions of community	Local, not SA community	3	2
●	Institutional trust	Healthcare access	1	1
●	Recent immigrant specific	Fear of stigma	3	1
●	In-group efficacy	Messaging recieved	9	7
